# Supplementary material for: Determination of lethal electric field threshold for pulsed field ablation in ex vivo perfused porcine and human hearts
Source: Front Cardiovasc Med. 2023 Jun 23;10:1160231. doi: 10.3389/fcvm.2023.1160231 (PMC10326317; doi:10.3389/fcvm.2023.1160231)
Supplement: Supplementary file 2 [file Datasheet2.zip]

Archive with 212 entries (209 files):
- figshare/
- figshare/DataTable.mat
- figshare/ImageIn/
- figshare/ImageIn/Experiment_001.tif
- figshare/ImageIn/Experiment_002.tif
- figshare/ImageIn/Experiment_003.tif
- figshare/ImageIn/Experiment_004.tif
- figshare/ImageIn/Experiment_005.tif
- figshare/ImageIn/Experiment_006.tif
- figshare/ImageIn/Experiment_007.tif
- figshare/ImageIn/Experiment_008.tif
- figshare/ImageIn/Experiment_009.tif
- figshare/ImageIn/Experiment_010.tif
- figshare/ImageIn/Experiment_011.tif
- figshare/ImageIn/Experiment_012.tif
- figshare/ImageIn/Experiment_013.tif
- figshare/ImageIn/Experiment_014.tif
- figshare/ImageIn/Experiment_015.tif
- figshare/ImageIn/Experiment_016.tif
- figshare/ImageIn/Experiment_017.tif
- figshare/ImageIn/Experiment_018.tif
- figshare/ImageIn/Experiment_019.tif
- figshare/ImageIn/Experiment_020.tif
- figshare/ImageIn/Experiment_021.tif
- figshare/ImageIn/Experiment_022.tif
- figshare/ImageIn/Experiment_023.tif
- figshare/ImageIn/Experiment_024.tif
- figshare/ImageIn/Experiment_025.tif
- figshare/ImageIn/Experiment_026.tif
- figshare/ImageIn/Experiment_027.tif
- figshare/ImageIn/Experiment_028.tif
- figshare/ImageIn/Experiment_029.tif
- figshare/ImageIn/Experiment_030.tif
- figshare/ImageIn/Experiment_031.tif
- figshare/ImageIn/Experiment_032.tif
- figshare/ImageIn/Experiment_033.tif
- figshare/ImageIn/Experiment_034.tif
- figshare/ImageIn/Experiment_035.tif
- figshare/ImageIn/Experiment_036.tif
- figshare/ImageIn/Experiment_037.tif
- figshare/ImageIn/Experiment_038.tif
- figshare/ImageIn/Experiment_039.tif
- figshare/ImageIn/Experiment_040.tif
- figshare/ImageIn/Experiment_041.tif
- figshare/ImageIn/Experiment_042.tif
- figshare/ImageIn/Experiment_043.tif
- figshare/ImageIn/Experiment_044.tif
- figshare/ImageIn/Experiment_045.tif
- figshare/ImageIn/Experiment_046.tif
- figshare/ImageIn/Experiment_047.tif
- figshare/ImageIn/Experiment_048.tif
- figshare/ImageIn/Experiment_049.tif
- figshare/ImageIn/Experiment_050.tif
- figshare/ImageIn/Experiment_051.tif
- figshare/ImageIn/Experiment_052.tif
- figshare/ImageIn/Experiment_053.tif
- figshare/ImageIn/Experiment_054.tif
- figshare/ImageIn/Experiment_055.tif
- figshare/ImageIn/Experiment_056.tif
- figshare/ImageIn/Experiment_057.tif
- figshare/ImageIn/Experiment_058.tif
- figshare/ImageIn/Experiment_059.tif
- figshare/ImageIn/Experiment_060.tif
- figshare/ImageIn/Experiment_061.tif
- figshare/ImageIn/Experiment_062.tif
- figshare/ImageIn/Experiment_063.tif
- figshare/ImageIn/Experiment_064.tif
- figshare/ImageIn/Experiment_065.tif
- figshare/ImageIn/Experiment_066.tif
- figshare/ImageIn/Experiment_067.tif
- figshare/ImageIn/Experiment_068.tif
- figshare/ImageIn/Experiment_069.tif
- figshare/ImageIn/Experiment_070.tif
- figshare/ImageIn/Experiment_071.tif
- figshare/ImageIn/Experiment_072.tif
- figshare/ImageIn/Experiment_073.tif
- figshare/ImageIn/Experiment_074.tif
- figshare/ImageIn/Experiment_075.tif
- figshare/ImageIn/Experiment_076.tif
- figshare/ImageIn/Experiment_077.tif
- figshare/ImageIn/Experiment_078.tif
- figshare/ImageIn/Experiment_079.tif
- figshare/ImageIn/Experiment_080.tif
- figshare/ImageIn/Experiment_081.tif
- figshare/ImageIn/Experiment_082.tif
- figshare/ImageIn/Experiment_083.tif
- figshare/ImageIn/Experiment_084.tif
- figshare/ImageIn/Experiment_085.tif
- figshare/ImageIn/Experiment_086.tif
- figshare/ImageIn/Experiment_087.tif
- figshare/ImageIn/Experiment_088.tif
- figshare/ImageIn/Experiment_089.tif
- figshare/ImageIn/Experiment_090.tif
- figshare/ImageIn/Experiment_091.tif
- figshare/ImageIn/Experiment_092.tif
- figshare/ImageIn/Experiment_093.tif
- figshare/ImageIn/Experiment_094.tif
- figshare/ImageIn/Experiment_095.tif
- figshare/ImageIn/Experiment_096.tif
- figshare/ImageIn/Experiment_097.tif
- figshare/ImageIn/Experiment_098.tif
- figshare/ImageIn/Experiment_099.tif
- figshare/ImageIn/Experiment_100.tif
- figshare/ImageIn/Experiment_101.tif
- figshare/ImageIn/Experiment_102.tif
- figshare/ImageIn/Experiment_103.tif
- figshare/InputDataInformation.xlsx
- figshare/Lesion/
- figshare/Lesion/Experiment_001.tif
- figshare/Lesion/Experiment_002.tif
- figshare/Lesion/Experiment_003.tif
- figshare/Lesion/Experiment_004.tif
- figshare/Lesion/Experiment_005.tif
- figshare/Lesion/Experiment_006.tif
- figshare/Lesion/Experiment_007.tif
- figshare/Lesion/Experiment_008.tif
- figshare/Lesion/Experiment_009.tif
- figshare/Lesion/Experiment_010.tif
- figshare/Lesion/Experiment_011.tif
- figshare/Lesion/Experiment_012.tif
- figshare/Lesion/Experiment_013.tif
- figshare/Lesion/Experiment_014.tif
- figshare/Lesion/Experiment_015.tif
- figshare/Lesion/Experiment_016.tif
- figshare/Lesion/Experiment_017.tif
- figshare/Lesion/Experiment_018.tif
- figshare/Lesion/Experiment_019.tif
- figshare/Lesion/Experiment_020.tif
- figshare/Lesion/Experiment_021.tif
- figshare/Lesion/Experiment_022.tif
- figshare/Lesion/Experiment_023.tif
- figshare/Lesion/Experiment_024.tif
- figshare/Lesion/Experiment_025.tif
- figshare/Lesion/Experiment_026.tif
- figshare/Lesion/Experiment_027.tif
- figshare/Lesion/Experiment_028.tif
- figshare/Lesion/Experiment_029.tif
- figshare/Lesion/Experiment_030.tif
- figshare/Lesion/Experiment_031.tif
- figshare/Lesion/Experiment_032.tif
- figshare/Lesion/Experiment_033.tif
- figshare/Lesion/Experiment_034.tif
- figshare/Lesion/Experiment_035.tif
- figshare/Lesion/Experiment_036.tif
- figshare/Lesion/Experiment_037.tif
- figshare/Lesion/Experiment_038.tif
- figshare/Lesion/Experiment_039.tif
- figshare/Lesion/Experiment_040.tif
- figshare/Lesion/Experiment_041.tif
- figshare/Lesion/Experiment_042.tif
- figshare/Lesion/Experiment_043.tif
- figshare/Lesion/Experiment_044.tif
- figshare/Lesion/Experiment_045.tif
- figshare/Lesion/Experiment_046.tif
- figshare/Lesion/Experiment_047.tif
- figshare/Lesion/Experiment_048.tif
- figshare/Lesion/Experiment_049.tif
- figshare/Lesion/Experiment_050.tif
- figshare/Lesion/Experiment_051.tif
- figshare/Lesion/Experiment_052.tif
- figshare/Lesion/Experiment_053.tif
- figshare/Lesion/Experiment_054.tif
- figshare/Lesion/Experiment_055.tif
- figshare/Lesion/Experiment_056.tif
- figshare/Lesion/Experiment_057.tif
- figshare/Lesion/Experiment_058.tif
- figshare/Lesion/Experiment_059.tif
- figshare/Lesion/Experiment_060.tif
- figshare/Lesion/Experiment_061.tif
- figshare/Lesion/Experiment_062.tif
- figshare/Lesion/Experiment_063.tif
- figshare/Lesion/Experiment_064.tif
- figshare/Lesion/Experiment_065.tif
- figshare/Lesion/Experiment_066.tif
- figshare/Lesion/Experiment_067.tif
- figshare/Lesion/Experiment_068.tif
- figshare/Lesion/Experiment_069.tif
- figshare/Lesion/Experiment_070.tif
- figshare/Lesion/Experiment_071.tif
- figshare/Lesion/Experiment_072.tif
- figshare/Lesion/Experiment_073.tif
- figshare/Lesion/Experiment_074.tif
- figshare/Lesion/Experiment_075.tif
- figshare/Lesion/Experiment_076.tif
- figshare/Lesion/Experiment_077.tif
- figshare/Lesion/Experiment_078.tif
- figshare/Lesion/Experiment_079.tif
- figshare/Lesion/Experiment_080.tif
- figshare/Lesion/Experiment_081.tif
- figshare/Lesion/Experiment_082.tif
- figshare/Lesion/Experiment_083.tif
- figshare/Lesion/Experiment_084.tif
- figshare/Lesion/Experiment_085.tif
- figshare/Lesion/Experiment_086.tif
- figshare/Lesion/Experiment_087.tif
- figshare/Lesion/Experiment_088.tif
- figshare/Lesion/Experiment_089.tif
- figshare/Lesion/Experiment_090.tif
- figshare/Lesion/Experiment_091.tif
- figshare/Lesion/Experiment_092.tif
- figshare/Lesion/Experiment_093.tif
- figshare/Lesion/Experiment_094.tif
- figshare/Lesion/Experiment_095.tif
- figshare/Lesion/Experiment_096.tif
- figshare/Lesion/Experiment_097.tif
- figshare/Lesion/Experiment_098.tif
- figshare/Lesion/Experiment_099.tif
- figshare/Lesion/Experiment_100.tif
- figshare/Lesion/Experiment_101.tif
- figshare/Lesion/Experiment_102.tif
- figshare/Lesion/Experiment_103.tif
- figshare/_README.txt
