# Supplementary material for: Determination of lethal electric field threshold for pulsed field ablation in ex vivo perfused porcine and human hearts
Source: Front Cardiovasc Med. 2023 Jun 23;10:1160231. doi: 10.3389/fcvm.2023.1160231 (PMC10326317; doi:10.3389/fcvm.2023.1160231)
Supplement: Supplementary file 2 [file Datasheet2.zip › figshare/InputDataInformation.xlsx]

## Sheet: Sheet1
Protocol	Day	LesionNumber	Voltage	exactAngle
Porcine MDT	2	1	500	59.1171
Porcine MDT	2	3	1000	29.1228
Porcine MDT	2	4	500	56.1162
Porcine MDT	2	5	700	-80.0987
Porcine MDT	2	6	1000	80.9444
Porcine MDT	2	7	1100	-86.317
Porcine MDT	2	8	1200	-67.7254
Porcine MDT	2	9	1200	-54.6329
Porcine MDT	1	2	500	-63.7806
Porcine MDT	1	3	700	-24.8171
Porcine MDT	1	4	1000	29.403
Porcine MDT	1	5	1100	83.7061
Porcine MDT	1	6	1200	50.3459
Porcine MDT	1	7	500	22.7021
Porcine MDT	1	8	700	-41.1366
Porcine MDT	1	9	1000	86.5581
Porcine MDT	1	10	1100	71.5995
Porcine MDT	1	11	1200	-74.0589
Porcine MDT	1	12	1200	-35.4798
Porcine MDT	1	13	1000	4.77271
Porcine MDT	1	14	1200	13.2898
Porcine MDT	3	1	500	-2.28845
Porcine MDT	3	2	700	-17.6811
Porcine MDT	3	3	1000	55.8708
Porcine MDT	3	4	1100	-73.1699
Porcine MDT	3	5	1200	-56.3279
Porcine MDT	3	7	1200	49.7607
Porcine MDT	3	8	1200	25.8158
Porcine MDT	3	15	1200	-77.8439
Porcine MDT	3	16	1300	51.2065
Porcine MDT	4	1	1200	-89.2028
Porcine MDT	4	2	1300	-83.7149
Porcine MDT	4	3	1200	87.3981
Porcine MDT	4	4	1300	42.7321
Porcine MDT	4	5	1200	-4.67409
Porcine MDT	4	6	1300	6.8552
Porcine MDT	5	1	1200	-79.3253
Porcine MDT	5	2	1200	-84.1932
Porcine MDT	5	3	1300	-77.6709
Porcine MDT	5	4	1300	-84.1
Porcine MDT	5	5	700	-44.8845
Porcine MDT	5	6	1200	-81.2673
Porcine MDT	5	7	1000	-84.9472
Porcine MDT	6	1	1200	1.98673
Porcine MDT	6	2	1200	8.53716
Porcine MDT	6	3	1300	-0.92026
Porcine MDT	6	4	1300	6.08453
Porcine MDT	6	5	700	23.7322
Porcine MDT	6	6	1000	6.05917
Porcine MDT	6	7	1100	-2.47945
Porcine MDT	6	8	1200	-30.6303
Porcine 100us	1	1	600	10.1043
Porcine 100us	1	2	800	7.74596
Porcine 100us	1	3	1000	-1.87447
Porcine 100us	2	1	600	68.3936
Porcine 100us	2	2	800	31.2293
Porcine 100us	2	4	1200	19.8592
Porcine 100us	3	1	1000	-79.6251
Porcine 100us	3	2	1200	62.5359
Porcine 100us	4	5	1000	88.4246
Porcine 100us	4	6	1200	56.7485
Porcine 100us	4	7	1200	77.0376
Porcine 100us	4	8	600	66.6227
Porcine 100us	4	9	800	80.1452
Porcine 100us	4	10	1000	86.0978
Porcine 100us	5	1	600	1.79308
Porcine 100us	5	2	600	15.6973
Porcine 100us	5	3	800	9.57456
Porcine 100us	5	4	800	3.80976
Porcine 100us	6	1	600	9.6052
Porcine 100us	6	2	600	12.3771
Porcine 100us	6	3	800	6.07246
Porcine 100us	6	4	800	-2.96669
Porcine 100us	7	1	600	12.8409
Porcine 100us	7	2	800	26.1289
Porcine 100us	7	4	1000	-86.6748
Porcine 100us	8	1	1000	41.3033
Porcine 100us	8	3	800	-50.2593
Porcine 100us	9	1	600	-18.3804
Porcine 100us	9	2	600	-27.3113
Porcine 100us	9	3	800	74.1979
Porcine 100us	9	4	800	60.4526
Human MDT	1	1	700	24.5483
Human MDT	1	2	700	46.9546
Human MDT	1	3	1000	62.5904
Human MDT	1	4	1000	57.5184
Human MDT	1	5	1300	61.9832
Human MDT	1	6	1300	79.3857
Human MDT	1	7	1500	37.6278
Human MDT	1	8	1500	50.675
Human MDT	1	9	1500	68.528
Human MDT	2	3	1200	-27.485
Human MDT	2	4	1300	-23.3355
Human MDT	2	5	1500	-2.48726
Human MDT	2	6	1000	-18.3937
Human MDT	2	7	1200	-25.7642
Human MDT	2	8	700	8.67157
Human MDT	2	9	1000	76.8196
Human MDT	2	10	1200	40.2756
Human MDT	3	1	700	11.0409
Human MDT	3	5	700	63.9649
Human MDT	3	8	1200	-66.6571
Human MDT	3	13	1500	-14.7154
